# Supplementary material for: Modulatory Role of ATG5 Protein in Immune Modulation During Experimental Tularemia
Source: Microorganisms. 2026 Jul 21;14(7):1593. doi: 10.3390/microorganisms14071593 (PMC13414373; doi:10.3390/microorganisms14071593)
Supplement: Supplementary file 1 [file microorganisms-14-01593-s001.zip]

Archive with 1 entries (1 files):
- microorganisms-4331075-supplementary.pdf
